# Supplementary material for: Cambrian suspension-feeding tubicolous hemichordates
Source: BMC Biol. 2016 Jul 7;14:56. doi: 10.1186/s12915-016-0271-4 (PMC4936055; doi:10.1186/s12915-016-0271-4)
Supplement: Additional file 11: Table S1. — Biogeographical distribution of the fossil Margaretia and index of specimens used in this study. Reference numbers can be found in the main text. (XLSX 13 kb) [file 12915_2016_271_MOESM11_ESM.xlsx]

## Sheet: Sheet2
Species	References	Institution	Country	Formation	Localities (sub-localities)	Specimens observed*	Figured in this study
M. dorus		Royal Ontario Museum (ROM)	Canada	"thick" Stephen Shale	Collins Quarry, Fossil Ridge, Yoho National Park, British Columbia	8	None
M. dorus					Above Raymond Quarry (Tuzoia beds), Yoho National Park, British Columbia	3	None
M. dorus					Raymond Quarry, Fossil Ridge, Yoho National Park, British Columbia	24	Fig. 3A,D, Fig. 4A,B, Additional file 6A,C,D
M. dorus					Walcott Quarry, Fossil Ridge, Yoho National Park, British Columbia	2	None
M. dorus					Talus material Fossil Ridge, Yoho National Park, British Columbia (ROM's AW, WT, UE)	124	None
M. dorus					Mount Field, Yoho National Park, British Columbia (ROM's AC, FC, FRS, SWF)	30	None
M. dorus	O'Brien and Caron 2015 [38]				Mount Stephen (Tulip Beds), Yoho National Park, British Columbia	2	None
M. dorus					Mount Stephen, Yoho National Park, British Columbia (ROM's ESA, ESC, ESG1, ESG2, SS, ST, WS)	41	None
M. dorus					Odaray Mountain, Yoho National Park, British Columbia	3	None
M. dorus					Curtis Peak, Yoho National Park, British Columbia	2	None
M. dorus	Johnston et al. 2009 [39]				Monarch Cirque, Kootenay National Park, British Columbia	3	Additional file 6F
M. dorus	Caron et al. 2014 [17]				Marble Canyon, Kootenay National Park	1191**	Fig. 3B,C,E-J,L,M, Additional files 4, 5, 6E,
M. dorus	Caron et al. 2010 [40]			"thin" Stephen Shale	Stanley Glacier, Kootenay National Park, British Columbia	9	None
M. dorus					Chimney Peak, Kootenay National Park, British Columbia	2	None
M. dorus	Johnston et al. 2009 [39]			Duchesnay unit (Bolaspidella Zone)	Miller Pass, Assiniboine Provincial Forest, British Columbia	2	None
M. dorus			USA	Marjum	House Range, Utah	5	None
M. dorus			USA	Wheeler	Ampitheatre, House Range, Utah	5	None
M. dorus	Walcott, 1931 [41]	Smithsonian Institution (USNM)	Canada	"thick" Stephen Shale	Walcott or Raymond Quarry, Fossil Ridge Yoho National Park, British Columbia	71	None
M. dorus (stosei, ramosa)	Resser & Howell 1938 [42]		USA	Kinzers	Lancaster county, Pennsylvania	5	None
M. angustata	Resser 1938 [43]		USA	Rennie	Idaho	0	None
M. chamblessi	Waggoner and Hagadorn, 2004 [44]	Los Angeles County Museum of Natural History	USA	Latham	Marble Mountains, California	0	None
M. dorus	Kimmig and Pratt 2015 [45]	Royal Tyrell Museum	Canada	Rockslide	Mackenzie Mountains, NWT	0	None
M. dorus	Conway Morris & Robinson, 1988 [18]	Kansas Museum of Invertebrate Paleontology (KUMIP)	USA	Langston (Spence Shale)	Wellsville Mountains, Utah	3	Fig. 4C-E, Additional file 6B
M. dorus	Conway Morris & Robinson, 1989 [18]		USA	Wheeler	Ampitheatre, House Range, Utah	0	None
Margaretia (Aldanophyton antiquissimum)	Krishtofovich 1953 [46], Ivantsov et al. 2005 [23]	Not available	Russia	Sinsk	Yakutsk, right bank of the Lena River in the vicinity of the mouths of the Achchagyy-Tuoydakh and Ulakhan-Tuoydakh rivers	0	None
Margaretia (Aldanophyton antiquissimum)	Krishtofovich 1953 [46]	Not available	Russia	Inikan	Not available	0	None
Margaretia sp.	Hu et al. 2010 [47], Hu et al. 2013 [22]	Yunnan Institute of Geological Sciences	China	Wulongqing	Kunming-Wuding and Malong-Yiliang areas, Eastern Yunnan, China	0	None
* 0=known occurences but no specimens where observed in this study
** including 1129 specimens not collected
